# Supplementary material for: Comparison of the Safety and Efficacy of Remimazolam and Propofol for Sedation in Adults Undergoing Colonoscopy: A Meta-Analysis of Randomized Controlled Trials
Source: Medicina (Kaunas). 2025 Apr 1;61(4):646. doi: 10.3390/medicina61040646 (PMC12028776; doi:10.3390/medicina61040646)
Supplement: Supplementary file 1 [file medicina-61-00646-s001.zip]

Archive with 1 entries (1 files):
- medicina-3541244-supplementary.pdf
